# Supplementary material for: Composite Photocatalysts with Fe, Co, and Ni Oxides on Supports with Tetracoordinated Ti Embedded into Aluminosilicate Gel during Zeolite Y Synthesis
Source: Gels. 2024 Feb 5;10(2):129. doi: 10.3390/gels10020129 (PMC10888282; doi:10.3390/gels10020129)
Supplement: Supplementary file 1 [file gels-10-00129-s001.zip]

Archive with 1 entries (1 files):
- gels-2746580-supplementary.pdf
